# Supplementary material for: Circular RNA hsa_circ_0007990 as a blood biomarker for unruptured intracranial aneurysm with aneurysm wall enhancement
Source: Front Immunol. 2022 Nov 17;13:1061592. doi: 10.3389/fimmu.2022.1061592 (PMC9714537; doi:10.3389/fimmu.2022.1061592)
Supplement: Supplementary file 2 [file Table_2.xlsx]

## Sheet: Sheet1
Supplementary Table 2. Hsa_circRNA_0007990-targeted microRNAs are predicted by circBank database.
circBank ID	circbase ID	length	miRNA ID (miR_ID)	miRanda binding	targetscan binding
hsa_circPGAP3_003	hsa_circ_0007990	251	hsa-miR-4717-5p	130	144 161 237 150 166 243
hsa_circPGAP3_003	hsa_circ_0007990	251	hsa-miR-1275	206	216 222
hsa_circPGAP3_003	hsa_circ_0007990	251	hsa-miR-150-3p	213	223 229
hsa_circPGAP3_003	hsa_circ_0007990	251	hsa-miR-18a-5p	181	196 202
hsa_circPGAP3_003	hsa_circ_0007990	251	hsa-miR-18b-5p	181	196 202
hsa_circPGAP3_003	hsa_circ_0007990	251	hsa-miR-3914	98	112 118
hsa_circPGAP3_003	hsa_circ_0007990	251	hsa-miR-3934-5p	215	229 235
hsa_circPGAP3_003	hsa_circ_0007990	251	hsa-miR-4254	46	60 67
hsa_circPGAP3_003	hsa_circ_0007990	251	hsa-miR-433-5p	26	43 49
hsa_circPGAP3_003	hsa_circ_0007990	251	hsa-miR-4461	142	155 161
hsa_circPGAP3_003	hsa_circ_0007990	251	hsa-miR-4466	183	194 200
hsa_circPGAP3_003	hsa_circ_0007990	251	hsa-miR-4516	95	104 110
hsa_circPGAP3_003	hsa_circ_0007990	251	hsa-miR-4665-5p	200	216 222
hsa_circPGAP3_003	hsa_circ_0007990	251	hsa-miR-4695-5p	197	210 216
hsa_circPGAP3_003	hsa_circ_0007990	251	hsa-miR-4733-3p	154	173 180
hsa_circPGAP3_003	hsa_circ_0007990	251	hsa-miR-4755-3p	149	163 169
hsa_circPGAP3_003	hsa_circ_0007990	251	hsa-miR-4773	102	117 123
hsa_circPGAP3_003	hsa_circ_0007990	251	hsa-miR-4776-3p	73	91 97
hsa_circPGAP3_003	hsa_circ_0007990	251	hsa-miR-485-5p	195	208 214
hsa_circPGAP3_003	hsa_circ_0007990	251	hsa-miR-6746-5p	92	106 112
hsa_circPGAP3_003	hsa_circ_0007990	251	hsa-miR-6770-5p	89	103 109
hsa_circPGAP3_003	hsa_circ_0007990	251	hsa-miR-6820-5p	174	185 191
hsa_circPGAP3_003	hsa_circ_0007990	251	hsa-miR-6831-5p	39	55 61
hsa_circPGAP3_003	hsa_circ_0007990	251	hsa-miR-6883-5p	198	214 219
hsa_circPGAP3_003	hsa_circ_0007990	251	hsa-miR-6884-5p	191	208 214
hsa_circPGAP3_003	hsa_circ_0007990	251	hsa-miR-7106-5p	93 201	213 219
hsa_circPGAP3_003	hsa_circ_0007990	251	hsa-miR-7111-5p	203	215 222
hsa_circPGAP3_003	hsa_circ_0007990	251	hsa-miR-7112-3p	163	177 183
hsa_circPGAP3_003	hsa_circ_0007990	251	hsa-miR-758-3p	58	70 77
