# Supplementary material for: Circular RNA hsa_circ_0007990 as a blood biomarker for unruptured intracranial aneurysm with aneurysm wall enhancement
Source: Front Immunol. 2022 Nov 17;13:1061592. doi: 10.3389/fimmu.2022.1061592 (PMC9714537; doi:10.3389/fimmu.2022.1061592)
Supplement: Supplementary file 3 [file Table_3.xlsx]

## Sheet: Sheet1
Supplementary Table 3. Target genes of top five predicted microRNAs binding with hsa_circRNA_0007990.
circRNA	microRNA	gene
hsa_circ_0007990	hsa-miR-4717-5p	ABCF1
hsa_circ_0007990	hsa-miR-4717-5p	AIDA
hsa_circ_0007990	hsa-miR-4717-5p	PPT2
hsa_circ_0007990	hsa-miR-4717-5p	PXDC1
hsa_circ_0007990	hsa-miR-4717-5p	SNRPB
hsa_circ_0007990	hsa-miR-4717-5p	QDPR
hsa_circ_0007990	hsa-miR-4717-5p	TSTD2
hsa_circ_0007990	hsa-miR-4717-5p	SH2D6
hsa_circ_0007990	hsa-miR-4717-5p	FLI1
hsa_circ_0007990	hsa-miR-4717-5p	TMCC2
hsa_circ_0007990	hsa-miR-4717-5p	PARP16
hsa_circ_0007990	hsa-miR-4717-5p	WRB
hsa_circ_0007990	hsa-miR-4717-5p	PEX11B
hsa_circ_0007990	hsa-miR-4717-5p	ERG
hsa_circ_0007990	hsa-miR-4717-5p	TMEM200B
hsa_circ_0007990	hsa-miR-4717-5p	OPA3
hsa_circ_0007990	hsa-miR-4717-5p	NAP1L3
hsa_circ_0007990	hsa-miR-4717-5p	VCAM1
hsa_circ_0007990	hsa-miR-4717-5p	AGFG1
hsa_circ_0007990	hsa-miR-4717-5p	EFTUD2
hsa_circ_0007990	hsa-miR-4717-5p	CEACAM19
hsa_circ_0007990	hsa-miR-4717-5p	ZNF776
hsa_circ_0007990	hsa-miR-4717-5p	IGSF5
hsa_circ_0007990	hsa-miR-4717-5p	KCTD7
hsa_circ_0007990	hsa-miR-4717-5p	TIMP2
hsa_circ_0007990	hsa-miR-4717-5p	DDRGK1
hsa_circ_0007990	hsa-miR-4717-5p	CCNL2
hsa_circ_0007990	hsa-miR-4717-5p	NUDT7
hsa_circ_0007990	hsa-miR-4717-5p	ARL4C
hsa_circ_0007990	hsa-miR-4717-5p	RBM22
hsa_circ_0007990	hsa-miR-4717-5p	DCAKD
hsa_circ_0007990	hsa-miR-4717-5p	ELOVL1
hsa_circ_0007990	hsa-miR-4717-5p	NRIP3
hsa_circ_0007990	hsa-miR-4717-5p	GLIS3
hsa_circ_0007990	hsa-miR-4717-5p	THY1
hsa_circ_0007990	hsa-miR-4717-5p	KIF15
hsa_circ_0007990	hsa-miR-4717-5p	ADCYAP1R1
hsa_circ_0007990	hsa-miR-4717-5p	DCAF13
hsa_circ_0007990	hsa-miR-4717-5p	DGKQ
hsa_circ_0007990	hsa-miR-4717-5p	OGFOD1
hsa_circ_0007990	hsa-miR-4717-5p	LIMD1
hsa_circ_0007990	hsa-miR-4717-5p	EGLN1
hsa_circ_0007990	hsa-miR-4717-5p	ACOT2
hsa_circ_0007990	hsa-miR-4717-5p	ZNF195
hsa_circ_0007990	hsa-miR-4717-5p	KIF1B
hsa_circ_0007990	hsa-miR-4717-5p	HADHB
hsa_circ_0007990	hsa-miR-4717-5p	IFT74
hsa_circ_0007990	hsa-miR-4717-5p	REP15
hsa_circ_0007990	hsa-miR-4717-5p	PGGT1B
hsa_circ_0007990	hsa-miR-4717-5p	BCL2
hsa_circ_0007990	hsa-miR-4717-5p	TMEM151B
hsa_circ_0007990	hsa-miR-4717-5p	ACOT1
hsa_circ_0007990	hsa-miR-4717-5p	ABHD4
hsa_circ_0007990	hsa-miR-4717-5p	PPARA
hsa_circ_0007990	hsa-miR-4717-5p	HINT3
hsa_circ_0007990	hsa-miR-4717-5p	SERPINB6
hsa_circ_0007990	hsa-miR-4717-5p	SHE
hsa_circ_0007990	hsa-miR-4717-5p	FIS1
hsa_circ_0007990	hsa-miR-4717-5p	PDIA6
hsa_circ_0007990	hsa-miR-4717-5p	HLA-DOA
hsa_circ_0007990	hsa-miR-4717-5p	IKBKE
hsa_circ_0007990	hsa-miR-4717-5p	TMEM217
hsa_circ_0007990	hsa-miR-4717-5p	NOC3L
hsa_circ_0007990	hsa-miR-4717-5p	SLMAP
hsa_circ_0007990	hsa-miR-4717-5p	ZNF587B
hsa_circ_0007990	hsa-miR-4717-5p	LSM10
hsa_circ_0007990	hsa-miR-4717-5p	GFRA4
hsa_circ_0007990	hsa-miR-4717-5p	KIAA1324
hsa_circ_0007990	hsa-miR-4717-5p	GRWD1
hsa_circ_0007990	hsa-miR-4717-5p	ZNF133
hsa_circ_0007990	hsa-miR-4717-5p	C22orf24
hsa_circ_0007990	hsa-miR-4717-5p	LSMEM1
hsa_circ_0007990	hsa-miR-4717-5p	TNFSF15
hsa_circ_0007990	hsa-miR-4717-5p	GDI1
hsa_circ_0007990	hsa-miR-4717-5p	ACTL8
hsa_circ_0007990	hsa-miR-4717-5p	DHRS4
hsa_circ_0007990	hsa-miR-4717-5p	FYN
hsa_circ_0007990	hsa-miR-4717-5p	SLC17A2
hsa_circ_0007990	hsa-miR-4717-5p	ZNF324B
hsa_circ_0007990	hsa-miR-4717-5p	SCRN1
hsa_circ_0007990	hsa-miR-4717-5p	TFCP2L1
hsa_circ_0007990	hsa-miR-4717-5p	GPATCH11
hsa_circ_0007990	hsa-miR-4717-5p	FKBP1A
hsa_circ_0007990	hsa-miR-4717-5p	NPC2
hsa_circ_0007990	hsa-miR-4717-5p	EFNA5
hsa_circ_0007990	hsa-miR-4717-5p	HMOX1
hsa_circ_0007990	hsa-miR-4717-5p	PLA2R1
hsa_circ_0007990	hsa-miR-4717-5p	BRK1
hsa_circ_0007990	hsa-miR-4717-5p	CNR1
hsa_circ_0007990	hsa-miR-4717-5p	C10orf126
hsa_circ_0007990	hsa-miR-4717-5p	TMEM33
hsa_circ_0007990	hsa-miR-4717-5p	MGRN1
hsa_circ_0007990	hsa-miR-4717-5p	FAM151B
hsa_circ_0007990	hsa-miR-4717-5p	FBXL2
hsa_circ_0007990	hsa-miR-4717-5p	WDR36
hsa_circ_0007990	hsa-miR-4717-5p	MDGA1
hsa_circ_0007990	hsa-miR-4717-5p	NOP9
hsa_circ_0007990	hsa-miR-4717-5p	BCLAF1
hsa_circ_0007990	hsa-miR-4717-5p	ATP6V1A
hsa_circ_0007990	hsa-miR-4717-5p	NR2E1
hsa_circ_0007990	hsa-miR-4717-5p	FURIN
hsa_circ_0007990	hsa-miR-4717-5p	AKIRIN2
hsa_circ_0007990	hsa-miR-4717-5p	FOXL2
hsa_circ_0007990	hsa-miR-4717-5p	RHO
hsa_circ_0007990	hsa-miR-4717-5p	BNIP3
hsa_circ_0007990	hsa-miR-4717-5p	GAS2L1
hsa_circ_0007990	hsa-miR-4717-5p	DPY19L3
hsa_circ_0007990	hsa-miR-4717-5p	SLC31A1
hsa_circ_0007990	hsa-miR-4717-5p	COL23A1
hsa_circ_0007990	hsa-miR-4717-5p	TSPAN13
hsa_circ_0007990	hsa-miR-4717-5p	CEP350
hsa_circ_0007990	hsa-miR-4717-5p	FSD1L
hsa_circ_0007990	hsa-miR-4717-5p	ST6GALNAC4
hsa_circ_0007990	hsa-miR-4717-5p	ESCO1
hsa_circ_0007990	hsa-miR-4717-5p	LRRC15
hsa_circ_0007990	hsa-miR-4717-5p	CNPY1
hsa_circ_0007990	hsa-miR-4717-5p	RNF219
hsa_circ_0007990	hsa-miR-4717-5p	PANX2
hsa_circ_0007990	hsa-miR-4717-5p	TMCC3
hsa_circ_0007990	hsa-miR-4717-5p	SDC2
hsa_circ_0007990	hsa-miR-4717-5p	SLC25A44
hsa_circ_0007990	hsa-miR-4717-5p	LETM1
hsa_circ_0007990	hsa-miR-4717-5p	ETS2
hsa_circ_0007990	hsa-miR-4717-5p	SEC61A1
hsa_circ_0007990	hsa-miR-4717-5p	GTDC1
hsa_circ_0007990	hsa-miR-4717-5p	ZNF611
hsa_circ_0007990	hsa-miR-4717-5p	NKD1
hsa_circ_0007990	hsa-miR-4717-5p	MMP15
hsa_circ_0007990	hsa-miR-4717-5p	ZXDC
hsa_circ_0007990	hsa-miR-4717-5p	BLOC1S5
hsa_circ_0007990	hsa-miR-4717-5p	HMGXB4
hsa_circ_0007990	hsa-miR-4717-5p	STX2
hsa_circ_0007990	hsa-miR-4717-5p	SLX4IP
hsa_circ_0007990	hsa-miR-4717-5p	GRID2
hsa_circ_0007990	hsa-miR-4717-5p	KIAA1211
hsa_circ_0007990	hsa-miR-4717-5p	TMEM198
hsa_circ_0007990	hsa-miR-4717-5p	CNTNAP3
hsa_circ_0007990	hsa-miR-4717-5p	CMBL
hsa_circ_0007990	hsa-miR-4717-5p	SUMF2
hsa_circ_0007990	hsa-miR-4717-5p	TBX15
hsa_circ_0007990	hsa-miR-4717-5p	RAI14
hsa_circ_0007990	hsa-miR-4717-5p	DLL4
hsa_circ_0007990	hsa-miR-4717-5p	IVD
hsa_circ_0007990	hsa-miR-4717-5p	JPH4
hsa_circ_0007990	hsa-miR-4717-5p	RASSF1
hsa_circ_0007990	hsa-miR-4717-5p	CNKSR2
hsa_circ_0007990	hsa-miR-4717-5p	PLK3
hsa_circ_0007990	hsa-miR-4717-5p	TAF15
hsa_circ_0007990	hsa-miR-4717-5p	ZBTB20
hsa_circ_0007990	hsa-miR-4717-5p	GATA4
hsa_circ_0007990	hsa-miR-4717-5p	TSHR
hsa_circ_0007990	hsa-miR-4717-5p	MINK1
hsa_circ_0007990	hsa-miR-4717-5p	FZD4
hsa_circ_0007990	hsa-miR-4717-5p	VAPB
hsa_circ_0007990	hsa-miR-4717-5p	KLF9
hsa_circ_0007990	hsa-miR-4717-5p	WHAMM
hsa_circ_0007990	hsa-miR-4717-5p	ADIPOR2
hsa_circ_0007990	hsa-miR-4717-5p	ARRDC3
hsa_circ_0007990	hsa-miR-4717-5p	RALGAPA1
hsa_circ_0007990	hsa-miR-4717-5p	LMBR1L
hsa_circ_0007990	hsa-miR-4717-5p	CHMP7
hsa_circ_0007990	hsa-miR-4717-5p	IST1
hsa_circ_0007990	hsa-miR-4717-5p	ABCG2
hsa_circ_0007990	hsa-miR-4717-5p	TES
hsa_circ_0007990	hsa-miR-4717-5p	MPZL1
hsa_circ_0007990	hsa-miR-4717-5p	SCYL3
hsa_circ_0007990	hsa-miR-4717-5p	CDC42BPB
hsa_circ_0007990	hsa-miR-4717-5p	CDH9
hsa_circ_0007990	hsa-miR-4717-5p	SYNJ2BP
hsa_circ_0007990	hsa-miR-4717-5p	DTNA
hsa_circ_0007990	hsa-miR-4717-5p	ZBTB46
hsa_circ_0007990	hsa-miR-4717-5p	PROM2
hsa_circ_0007990	hsa-miR-4717-5p	IGDCC3
hsa_circ_0007990	hsa-miR-4717-5p	ARRDC4
hsa_circ_0007990	hsa-miR-4717-5p	DCUN1D1
hsa_circ_0007990	hsa-miR-4717-5p	GABRB3
hsa_circ_0007990	hsa-miR-4717-5p	MICAL3
hsa_circ_0007990	hsa-miR-4717-5p	ZEB1
hsa_circ_0007990	hsa-miR-4717-5p	DLAT
hsa_circ_0007990	hsa-miR-4717-5p	IGF2BP2
hsa_circ_0007990	hsa-miR-4717-5p	MANEAL
hsa_circ_0007990	hsa-miR-4717-5p	PPP1R12B
hsa_circ_0007990	hsa-miR-4717-5p	TMPRSS2
hsa_circ_0007990	hsa-miR-4717-5p	CRISPLD2
hsa_circ_0007990	hsa-miR-4717-5p	MYLK2
hsa_circ_0007990	hsa-miR-4717-5p	ELL2
hsa_circ_0007990	hsa-miR-4717-5p	SHROOM1
hsa_circ_0007990	hsa-miR-4717-5p	KLHL15
hsa_circ_0007990	hsa-miR-4717-5p	FOXO4
hsa_circ_0007990	hsa-miR-4717-5p	WWC1
hsa_circ_0007990	hsa-miR-4717-5p	ZDHHC23
hsa_circ_0007990	hsa-miR-4717-5p	PPP1R12A
hsa_circ_0007990	hsa-miR-4717-5p	SPTLC2
hsa_circ_0007990	hsa-miR-4717-5p	LRP10
hsa_circ_0007990	hsa-miR-4717-5p	HLTF
hsa_circ_0007990	hsa-miR-4717-5p	KLRF1
hsa_circ_0007990	hsa-miR-4717-5p	CYP4A11
hsa_circ_0007990	hsa-miR-4717-5p	TMEM164
hsa_circ_0007990	hsa-miR-4717-5p	PTGER3
hsa_circ_0007990	hsa-miR-4717-5p	BAZ1A
hsa_circ_0007990	hsa-miR-4717-5p	EPAS1
hsa_circ_0007990	hsa-miR-4717-5p	CYB5RL
hsa_circ_0007990	hsa-miR-4717-5p	STC1
hsa_circ_0007990	hsa-miR-4717-5p	ZNF275
hsa_circ_0007990	hsa-miR-4717-5p	SLC35A2
hsa_circ_0007990	hsa-miR-4717-5p	ERAP1
hsa_circ_0007990	hsa-miR-4717-5p	RNF4
hsa_circ_0007990	hsa-miR-4717-5p	ZDBF2
hsa_circ_0007990	hsa-miR-4717-5p	TRIM33
hsa_circ_0007990	hsa-miR-4717-5p	BMP8A
hsa_circ_0007990	hsa-miR-4717-5p	CALHM3
hsa_circ_0007990	hsa-miR-4717-5p	RXRB
hsa_circ_0007990	hsa-miR-4717-5p	FOXO1
hsa_circ_0007990	hsa-miR-4717-5p	TAGAP
hsa_circ_0007990	hsa-miR-4717-5p	CRKL
hsa_circ_0007990	hsa-miR-4717-5p	ERC2
hsa_circ_0007990	hsa-miR-4717-5p	MTPN
hsa_circ_0007990	hsa-miR-4717-5p	ARHGEF19
hsa_circ_0007990	hsa-miR-4717-5p	TMEM64
hsa_circ_0007990	hsa-miR-4717-5p	TBX5
hsa_circ_0007990	hsa-miR-4717-5p	ARPP19
hsa_circ_0007990	hsa-miR-4717-5p	ORAI2
hsa_circ_0007990	hsa-miR-4717-5p	SRSF2
hsa_circ_0007990	hsa-miR-4717-5p	KCNQ3
hsa_circ_0007990	hsa-miR-4717-5p	ELK4
hsa_circ_0007990	hsa-miR-4717-5p	ZNF280C
hsa_circ_0007990	hsa-miR-4717-5p	ZBTB41
hsa_circ_0007990	hsa-miR-4717-5p	TCF12
hsa_circ_0007990	hsa-miR-4717-5p	PAX5
hsa_circ_0007990	hsa-miR-4717-5p	DMWD
hsa_circ_0007990	hsa-miR-4717-5p	B4GALT4
hsa_circ_0007990	hsa-miR-4717-5p	TRIP11
hsa_circ_0007990	hsa-miR-4717-5p	FYCO1
hsa_circ_0007990	hsa-miR-4717-5p	USP34
hsa_circ_0007990	hsa-miR-4717-5p	CLIP2
hsa_circ_0007990	hsa-miR-4717-5p	ZMAT2
hsa_circ_0007990	hsa-miR-4717-5p	TMEM234
hsa_circ_0007990	hsa-miR-4717-5p	ST8SIA4
hsa_circ_0007990	hsa-miR-4717-5p	GAN
hsa_circ_0007990	hsa-miR-4717-5p	ASB6
hsa_circ_0007990	hsa-miR-4717-5p	SLC25A36
hsa_circ_0007990	hsa-miR-4717-5p	MNT
hsa_circ_0007990	hsa-miR-4717-5p	SLC1A3
hsa_circ_0007990	hsa-miR-4717-5p	ANKFY1
hsa_circ_0007990	hsa-miR-4717-5p	SOS2
hsa_circ_0007990	hsa-miR-4717-5p	NR2C2
hsa_circ_0007990	hsa-miR-4717-5p	ATP2A2
hsa_circ_0007990	hsa-miR-4717-5p	NEBL
hsa_circ_0007990	hsa-miR-4717-5p	CBFA2T3
hsa_circ_0007990	hsa-miR-4717-5p	BRCA1
hsa_circ_0007990	hsa-miR-4717-5p	KIF13B
hsa_circ_0007990	hsa-miR-4717-5p	SRGAP3
hsa_circ_0007990	hsa-miR-4717-5p	POLN
hsa_circ_0007990	hsa-miR-4717-5p	KCTD20
hsa_circ_0007990	hsa-miR-4717-5p	CELSR2
hsa_circ_0007990	hsa-miR-4717-5p	XYLT1
hsa_circ_0007990	hsa-miR-4717-5p	CACTIN
hsa_circ_0007990	hsa-miR-4717-5p	UBE3B
hsa_circ_0007990	hsa-miR-4717-5p	TM9SF2
hsa_circ_0007990	hsa-miR-4717-5p	CNTNAP3B
hsa_circ_0007990	hsa-miR-4717-5p	PIGA
hsa_circ_0007990	hsa-miR-4717-5p	FBXO42
hsa_circ_0007990	hsa-miR-4717-5p	SV2C
hsa_circ_0007990	hsa-miR-4717-5p	TAF4
hsa_circ_0007990	hsa-miR-4717-5p	NFIB
hsa_circ_0007990	hsa-miR-4717-5p	SFMBT2
hsa_circ_0007990	hsa-miR-4717-5p	SIX4
hsa_circ_0007990	hsa-miR-4717-5p	TRPM4
hsa_circ_0007990	hsa-miR-4717-5p	AMMECR1
hsa_circ_0007990	hsa-miR-4717-5p	LOXL4
hsa_circ_0007990	hsa-miR-4717-5p	FAM117B
hsa_circ_0007990	hsa-miR-4717-5p	SUB1
hsa_circ_0007990	hsa-miR-4717-5p	SDR42E1
hsa_circ_0007990	hsa-miR-4717-5p	NLRX1
hsa_circ_0007990	hsa-miR-4717-5p	DDHD1
hsa_circ_0007990	hsa-miR-4717-5p	XPO7
hsa_circ_0007990	hsa-miR-4717-5p	IFFO2
hsa_circ_0007990	hsa-miR-4717-5p	SSR3
hsa_circ_0007990	hsa-miR-4717-5p	TRABD2B
hsa_circ_0007990	hsa-miR-4717-5p	CPOX
hsa_circ_0007990	hsa-miR-4717-5p	STARD13
hsa_circ_0007990	hsa-miR-4717-5p	TMED2
hsa_circ_0007990	hsa-miR-4717-5p	TMC8
hsa_circ_0007990	hsa-miR-4717-5p	NPAS3
hsa_circ_0007990	hsa-miR-4717-5p	RFX2
hsa_circ_0007990	hsa-miR-4717-5p	ALPK3
hsa_circ_0007990	hsa-miR-4717-5p	GRM5
hsa_circ_0007990	hsa-miR-4717-5p	RBMS3
hsa_circ_0007990	hsa-miR-4717-5p	PLA2G2D
hsa_circ_0007990	hsa-miR-4717-5p	DHX40
hsa_circ_0007990	hsa-miR-4717-5p	SARM1
hsa_circ_0007990	hsa-miR-4717-5p	TRHDE
hsa_circ_0007990	hsa-miR-4717-5p	CAMK1D
hsa_circ_0007990	hsa-miR-4717-5p	RBPJ
hsa_circ_0007990	hsa-miR-4717-5p	NBEAL2
hsa_circ_0007990	hsa-miR-4717-5p	ASAP1
hsa_circ_0007990	hsa-miR-4717-5p	PGR
hsa_circ_0007990	hsa-miR-4717-5p	MAVS
hsa_circ_0007990	hsa-miR-4717-5p	SNX8
hsa_circ_0007990	hsa-miR-4717-5p	MAP3K15
hsa_circ_0007990	hsa-miR-4717-5p	KCTD16
hsa_circ_0007990	hsa-miR-4717-5p	ZNRF3
hsa_circ_0007990	hsa-miR-4717-5p	ATOH8
hsa_circ_0007990	hsa-miR-4717-5p	INHBB
hsa_circ_0007990	hsa-miR-4717-5p	ATP8A2
hsa_circ_0007990	hsa-miR-4717-5p	RASGRF2
hsa_circ_0007990	hsa-miR-4717-5p	IL16
hsa_circ_0007990	hsa-miR-4717-5p	SEC16A
hsa_circ_0007990	hsa-miR-4717-5p	QRICH1
hsa_circ_0007990	hsa-miR-4717-5p	ZNF710
hsa_circ_0007990	hsa-miR-4717-5p	CPEB3
hsa_circ_0007990	hsa-miR-4717-5p	KDM3B
hsa_circ_0007990	hsa-miR-4717-5p	PEAK1
hsa_circ_0007990	hsa-miR-4717-5p	FAM168B
hsa_circ_0007990	hsa-miR-4717-5p	ASIC1
hsa_circ_0007990	hsa-miR-4717-5p	LZTS3
hsa_circ_0007990	hsa-miR-4717-5p	PPP6R3
hsa_circ_0007990	hsa-miR-4717-5p	DEDD2
hsa_circ_0007990	hsa-miR-4717-5p	CNN3
hsa_circ_0007990	hsa-miR-4717-5p	SYNCRIP
hsa_circ_0007990	hsa-miR-4717-5p	HIF1A
hsa_circ_0007990	hsa-miR-4717-5p	GALNT7
hsa_circ_0007990	hsa-miR-4717-5p	EMP2
hsa_circ_0007990	hsa-miR-4717-5p	MCC
hsa_circ_0007990	hsa-miR-4717-5p	PURB
hsa_circ_0007990	hsa-miR-4717-5p	SH3PXD2A
hsa_circ_0007990	hsa-miR-4717-5p	STOM
hsa_circ_0007990	hsa-miR-4717-5p	TMEM41A
hsa_circ_0007990	hsa-miR-4717-5p	OAZ2
hsa_circ_0007990	hsa-miR-4717-5p	CCNG2
hsa_circ_0007990	hsa-miR-4717-5p	CELF2
hsa_circ_0007990	hsa-miR-4717-5p	CDC27
hsa_circ_0007990	hsa-miR-4717-5p	NUP50
hsa_circ_0007990	hsa-miR-4717-5p	GDE1
hsa_circ_0007990	hsa-miR-4717-5p	OTUD6B
hsa_circ_0007990	hsa-miR-4717-5p	AFF1
hsa_circ_0007990	hsa-miR-4717-5p	PCGF2
hsa_circ_0007990	hsa-miR-4717-5p	CCDC71L
hsa_circ_0007990	hsa-miR-4717-5p	RAB10
hsa_circ_0007990	hsa-miR-4717-5p	MAK16
hsa_circ_0007990	hsa-miR-4717-5p	CAMK4
hsa_circ_0007990	hsa-miR-4717-5p	ZEB2
hsa_circ_0007990	hsa-miR-4717-5p	PRUNE2
hsa_circ_0007990	hsa-miR-4717-5p	KIAA0319
hsa_circ_0007990	hsa-miR-4717-5p	GGCX
hsa_circ_0007990	hsa-miR-4717-5p	RAB21
hsa_circ_0007990	hsa-miR-4717-5p	MAGI3
hsa_circ_0007990	hsa-miR-4717-5p	OGFRL1
hsa_circ_0007990	hsa-miR-4717-5p	IRF2BP2
hsa_circ_0007990	hsa-miR-4717-5p	ENY2
hsa_circ_0007990	hsa-miR-4717-5p	FADS1
hsa_circ_0007990	hsa-miR-4717-5p	RBM7
hsa_circ_0007990	hsa-miR-4717-5p	TTC28
hsa_circ_0007990	hsa-miR-4717-5p	MAPRE1
hsa_circ_0007990	hsa-miR-4717-5p	SOCS7
hsa_circ_0007990	hsa-miR-4717-5p	RAB3C
hsa_circ_0007990	hsa-miR-4717-5p	RIMKLA
hsa_circ_0007990	hsa-miR-4717-5p	ZFP28
hsa_circ_0007990	hsa-miR-4717-5p	PLAG1
hsa_circ_0007990	hsa-miR-4717-5p	SMAD2
hsa_circ_0007990	hsa-miR-4717-5p	CCDC47
hsa_circ_0007990	hsa-miR-4717-5p	VGLL4
hsa_circ_0007990	hsa-miR-4717-5p	APPBP2
hsa_circ_0007990	hsa-miR-4717-5p	PLEKHA6
hsa_circ_0007990	hsa-miR-4717-5p	CLMN
hsa_circ_0007990	hsa-miR-4717-5p	STRBP
hsa_circ_0007990	hsa-miR-4717-5p	BNC2
hsa_circ_0007990	hsa-miR-4717-5p	SLC45A4
hsa_circ_0007990	hsa-miR-4717-5p	PDE7B
hsa_circ_0007990	hsa-miR-4717-5p	RPS16
hsa_circ_0007990	hsa-miR-4717-5p	ACVR2B
hsa_circ_0007990	hsa-miR-4717-5p	C14orf28
hsa_circ_0007990	hsa-miR-4717-5p	ETNK1
hsa_circ_0007990	hsa-miR-4717-5p	TMBIM6
hsa_circ_0007990	hsa-miR-4717-5p	RAB5B
hsa_circ_0007990	hsa-miR-4717-5p	FOXN3
hsa_circ_0007990	hsa-miR-4717-5p	CCNT1
hsa_circ_0007990	hsa-miR-4717-5p	EFCAB2
hsa_circ_0007990	hsa-miR-4717-5p	PITPNC1
hsa_circ_0007990	hsa-miR-4717-5p	TC2N
hsa_circ_0007990	hsa-miR-4717-5p	METTL8
hsa_circ_0007990	hsa-miR-4717-5p	TOR1AIP2
hsa_circ_0007990	hsa-miR-4717-5p	BRWD1
hsa_circ_0007990	hsa-miR-4717-5p	IL6ST
hsa_circ_0007990	hsa-miR-4717-5p	CPSF6
hsa_circ_0007990	hsa-miR-4717-5p	MDH2
hsa_circ_0007990	hsa-miR-4717-5p	POU2F1
hsa_circ_0007990	hsa-miR-4717-5p	SCCPDH
hsa_circ_0007990	hsa-miR-4717-5p	LMO7
hsa_circ_0007990	hsa-miR-4717-5p	UMPS
hsa_circ_0007990	hsa-miR-4717-5p	RNF213
hsa_circ_0007990	hsa-miR-4717-5p	RAB6B
hsa_circ_0007990	hsa-miR-4717-5p	SMIM17
hsa_circ_0007990	hsa-miR-4717-5p	EPPIN-WFDC6
hsa_circ_0007990	hsa-miR-4717-5p	PANK2
hsa_circ_0007990	hsa-miR-4717-5p	GPR65
hsa_circ_0007990	hsa-miR-4717-5p	GDAP2
hsa_circ_0007990	hsa-miR-4717-5p	CSMD1
hsa_circ_0007990	hsa-miR-4717-5p	KLF8
hsa_circ_0007990	hsa-miR-4717-5p	C1QTNF8
hsa_circ_0007990	hsa-miR-4717-5p	HSPH1
hsa_circ_0007990	hsa-miR-1275	AXIN2
hsa_circ_0007990	hsa-miR-1275	SF3A2
hsa_circ_0007990	hsa-miR-1275	ZNF282
hsa_circ_0007990	hsa-miR-1275	KMT2A
hsa_circ_0007990	hsa-miR-1275	SDCBP2
hsa_circ_0007990	hsa-miR-1275	RNLS
hsa_circ_0007990	hsa-miR-1275	RCSD1
hsa_circ_0007990	hsa-miR-1275	RPAIN
hsa_circ_0007990	hsa-miR-1275	STRADA
hsa_circ_0007990	hsa-miR-150-3p	FTH1
hsa_circ_0007990	hsa-miR-150-3p	XRN1
hsa_circ_0007990	hsa-miR-150-3p	SLC38A2
hsa_circ_0007990	hsa-miR-150-3p	CDH2
hsa_circ_0007990	hsa-miR-150-3p	DYRK1B
hsa_circ_0007990	hsa-miR-150-3p	SCN1A
hsa_circ_0007990	hsa-miR-150-3p	CTSC
hsa_circ_0007990	hsa-miR-150-3p	ZNF217
hsa_circ_0007990	hsa-miR-150-3p	RFX3
hsa_circ_0007990	hsa-miR-150-3p	ARPP21
hsa_circ_0007990	hsa-miR-150-3p	CREBRF
hsa_circ_0007990	hsa-miR-150-3p	ARHGEF2
hsa_circ_0007990	hsa-miR-150-3p	MRPL35
hsa_circ_0007990	hsa-miR-150-3p	TMEM150A
hsa_circ_0007990	hsa-miR-150-3p	PAFAH1B1
hsa_circ_0007990	hsa-miR-150-3p	DOCK3
hsa_circ_0007990	hsa-miR-150-3p	HK1
hsa_circ_0007990	hsa-miR-150-3p	MAFB
hsa_circ_0007990	hsa-miR-150-3p	MAP2K4
hsa_circ_0007990	hsa-miR-150-3p	DENND4C
hsa_circ_0007990	hsa-miR-150-3p	UBE2G1
hsa_circ_0007990	hsa-miR-150-3p	STRN3
hsa_circ_0007990	hsa-miR-150-3p	TPPP3
hsa_circ_0007990	hsa-miR-150-3p	TMEM179B
hsa_circ_0007990	hsa-miR-150-3p	THAP2
hsa_circ_0007990	hsa-miR-150-3p	YES1
hsa_circ_0007990	hsa-miR-150-3p	PLAGL1
hsa_circ_0007990	hsa-miR-150-3p	SCYL3
hsa_circ_0007990	hsa-miR-150-3p	VPS26A
hsa_circ_0007990	hsa-miR-150-3p	TMEFF1
hsa_circ_0007990	hsa-miR-150-3p	SFPQ
hsa_circ_0007990	hsa-miR-150-3p	ADAM12
hsa_circ_0007990	hsa-miR-150-3p	SCN2A
hsa_circ_0007990	hsa-miR-150-3p	TAB3
hsa_circ_0007990	hsa-miR-150-3p	SCN3A
hsa_circ_0007990	hsa-miR-150-3p	SRCIN1
hsa_circ_0007990	hsa-miR-150-3p	MSANTD3-TMEFF1
hsa_circ_0007990	hsa-miR-150-3p	ZNF845
hsa_circ_0007990	hsa-miR-150-3p	ZMYM2
hsa_circ_0007990	hsa-miR-150-3p	CEP68
hsa_circ_0007990	hsa-miR-150-3p	CNOT7
hsa_circ_0007990	hsa-miR-150-3p	ACKR4
hsa_circ_0007990	hsa-miR-150-3p	HNRNPAB
hsa_circ_0007990	hsa-miR-150-3p	MSI2
hsa_circ_0007990	hsa-miR-150-3p	PRKRA
hsa_circ_0007990	hsa-miR-150-3p	FYN
hsa_circ_0007990	hsa-miR-150-3p	ENPP2
hsa_circ_0007990	hsa-miR-150-3p	PTGFRN
hsa_circ_0007990	hsa-miR-150-3p	ZCCHC2
hsa_circ_0007990	hsa-miR-150-3p	DOCK9
hsa_circ_0007990	hsa-miR-150-3p	ARID1B
hsa_circ_0007990	hsa-miR-150-3p	WDR44
hsa_circ_0007990	hsa-miR-150-3p	NRP1
hsa_circ_0007990	hsa-miR-150-3p	TMEM70
hsa_circ_0007990	hsa-miR-150-3p	SIAH1
hsa_circ_0007990	hsa-miR-150-3p	NR3C2
hsa_circ_0007990	hsa-miR-150-3p	CSGALNACT2
hsa_circ_0007990	hsa-miR-150-3p	ZNF780A
hsa_circ_0007990	hsa-miR-150-3p	SIX1
hsa_circ_0007990	hsa-miR-150-3p	ZFHX3
hsa_circ_0007990	hsa-miR-150-3p	HECW2
hsa_circ_0007990	hsa-miR-150-3p	ARHGAP24
hsa_circ_0007990	hsa-miR-150-3p	PRKAA2
hsa_circ_0007990	hsa-miR-150-3p	ALG10B
hsa_circ_0007990	hsa-miR-150-3p	STAP1
hsa_circ_0007990	hsa-miR-150-3p	TIAL1
hsa_circ_0007990	hsa-miR-150-3p	EPN2
hsa_circ_0007990	hsa-miR-150-3p	TXNDC16
hsa_circ_0007990	hsa-miR-150-3p	PIK3R3
hsa_circ_0007990	hsa-miR-150-3p	BMP6
hsa_circ_0007990	hsa-miR-150-3p	MYB
hsa_circ_0007990	hsa-miR-150-3p	DYRK1A
hsa_circ_0007990	hsa-miR-150-3p	CDH4
hsa_circ_0007990	hsa-miR-150-3p	AMD1
hsa_circ_0007990	hsa-miR-150-3p	WDR17
hsa_circ_0007990	hsa-miR-150-3p	SMAP1
hsa_circ_0007990	hsa-miR-150-3p	KITLG
hsa_circ_0007990	hsa-miR-150-3p	THEMIS
hsa_circ_0007990	hsa-miR-150-3p	CREBBP
hsa_circ_0007990	hsa-miR-150-3p	SLC25A26
hsa_circ_0007990	hsa-miR-150-3p	BCL3
hsa_circ_0007990	hsa-miR-150-3p	ZNF347
hsa_circ_0007990	hsa-miR-150-3p	BBX
hsa_circ_0007990	hsa-miR-150-3p	PDE8B
hsa_circ_0007990	hsa-miR-150-3p	CD164
hsa_circ_0007990	hsa-miR-150-3p	SON
hsa_circ_0007990	hsa-miR-150-3p	UBE2D2
hsa_circ_0007990	hsa-miR-150-3p	C14orf119
hsa_circ_0007990	hsa-miR-150-3p	FBXO11
hsa_circ_0007990	hsa-miR-150-3p	CAV2
hsa_circ_0007990	hsa-miR-150-3p	MYO6
hsa_circ_0007990	hsa-miR-150-3p	NAP1L1
hsa_circ_0007990	hsa-miR-150-3p	NEBL
hsa_circ_0007990	hsa-miR-150-3p	COL9A1
hsa_circ_0007990	hsa-miR-150-3p	TRMT6
hsa_circ_0007990	hsa-miR-150-3p	KLF4
hsa_circ_0007990	hsa-miR-150-3p	TTC7B
hsa_circ_0007990	hsa-miR-150-3p	SLC41A1
hsa_circ_0007990	hsa-miR-150-3p	PHLPP2
hsa_circ_0007990	hsa-miR-150-3p	KIAA1143
hsa_circ_0007990	hsa-miR-150-3p	SLC25A21
hsa_circ_0007990	hsa-miR-150-3p	SVEP1
hsa_circ_0007990	hsa-miR-150-3p	MEGF9
hsa_circ_0007990	hsa-miR-150-3p	MPP3
hsa_circ_0007990	hsa-miR-150-3p	TFEC
hsa_circ_0007990	hsa-miR-150-3p	GCFC2
hsa_circ_0007990	hsa-miR-150-3p	SLC17A6
hsa_circ_0007990	hsa-miR-150-3p	CDCP1
hsa_circ_0007990	hsa-miR-150-3p	CCDC43
hsa_circ_0007990	hsa-miR-150-3p	TRIM59
hsa_circ_0007990	hsa-miR-150-3p	HCFC2
hsa_circ_0007990	hsa-miR-150-3p	AMELY
hsa_circ_0007990	hsa-miR-150-3p	RTP1
hsa_circ_0007990	hsa-miR-150-3p	SMCHD1
hsa_circ_0007990	hsa-miR-150-3p	ANGPTL7
hsa_circ_0007990	hsa-miR-150-3p	DIXDC1
hsa_circ_0007990	hsa-miR-150-3p	CYFIP2
hsa_circ_0007990	hsa-miR-150-3p	ZNF268
hsa_circ_0007990	hsa-miR-150-3p	C12orf74
hsa_circ_0007990	hsa-miR-150-3p	GADL1
hsa_circ_0007990	hsa-miR-150-3p	MTF2
hsa_circ_0007990	hsa-miR-150-3p	PKHD1L1
hsa_circ_0007990	hsa-miR-150-3p	TXNDC12
hsa_circ_0007990	hsa-miR-150-3p	TMX4
hsa_circ_0007990	hsa-miR-150-3p	ZBTB4
hsa_circ_0007990	hsa-miR-150-3p	ISCA2
hsa_circ_0007990	hsa-miR-150-3p	LRRTM4
hsa_circ_0007990	hsa-miR-150-3p	ARL2BP
hsa_circ_0007990	hsa-miR-150-3p	ADAMTS9
hsa_circ_0007990	hsa-miR-150-3p	ZIC1
hsa_circ_0007990	hsa-miR-150-3p	DESI2
hsa_circ_0007990	hsa-miR-150-3p	CLN5
hsa_circ_0007990	hsa-miR-150-3p	FAM19A1
hsa_circ_0007990	hsa-miR-150-3p	ZDHHC21
hsa_circ_0007990	hsa-miR-150-3p	COL19A1
hsa_circ_0007990	hsa-miR-150-3p	PROX1
hsa_circ_0007990	hsa-miR-150-3p	EHF
hsa_circ_0007990	hsa-miR-150-3p	SGTB
hsa_circ_0007990	hsa-miR-150-3p	COPB1
hsa_circ_0007990	hsa-miR-150-3p	NYAP2
hsa_circ_0007990	hsa-miR-150-3p	ZIC5
hsa_circ_0007990	hsa-miR-150-3p	ZNF827
hsa_circ_0007990	hsa-miR-150-3p	STK38L
hsa_circ_0007990	hsa-miR-150-3p	IL1A
hsa_circ_0007990	hsa-miR-150-3p	PDGFRB
hsa_circ_0007990	hsa-miR-150-3p	ATXN1
hsa_circ_0007990	hsa-miR-150-3p	RAB27B
hsa_circ_0007990	hsa-miR-150-3p	ZNF708
hsa_circ_0007990	hsa-miR-150-3p	ZNRF2
hsa_circ_0007990	hsa-miR-150-3p	CXCL14
hsa_circ_0007990	hsa-miR-150-3p	PNN
hsa_circ_0007990	hsa-miR-150-3p	CLVS1
hsa_circ_0007990	hsa-miR-150-3p	CCDC88A
hsa_circ_0007990	hsa-miR-150-3p	ZBTB33
hsa_circ_0007990	hsa-miR-150-3p	RAP2B
hsa_circ_0007990	hsa-miR-150-3p	FMNL3
hsa_circ_0007990	hsa-miR-150-3p	TLE3
hsa_circ_0007990	hsa-miR-150-3p	SPOPL
hsa_circ_0007990	hsa-miR-150-3p	ZNF432
hsa_circ_0007990	hsa-miR-150-3p	SOS1
hsa_circ_0007990	hsa-miR-150-3p	CLEC7A
hsa_circ_0007990	hsa-miR-150-3p	ZNF23
hsa_circ_0007990	hsa-miR-150-3p	PCDH17
hsa_circ_0007990	hsa-miR-150-3p	WDR41
hsa_circ_0007990	hsa-miR-150-3p	IPO5
hsa_circ_0007990	hsa-miR-150-3p	DEPDC5
hsa_circ_0007990	hsa-miR-150-3p	ATXN7L1
hsa_circ_0007990	hsa-miR-150-3p	PPTC7
hsa_circ_0007990	hsa-miR-150-3p	SC5D
hsa_circ_0007990	hsa-miR-150-3p	ADH1B
hsa_circ_0007990	hsa-miR-150-3p	MDM4
hsa_circ_0007990	hsa-miR-150-3p	CRH
hsa_circ_0007990	hsa-miR-150-3p	EZH2
hsa_circ_0007990	hsa-miR-150-3p	EGFL6
hsa_circ_0007990	hsa-miR-150-3p	SH3BGRL2
hsa_circ_0007990	hsa-miR-150-3p	CYB5R4
hsa_circ_0007990	hsa-miR-150-3p	PIGK
hsa_circ_0007990	hsa-miR-150-3p	C2orf68
hsa_circ_0007990	hsa-miR-150-3p	IGF1
hsa_circ_0007990	hsa-miR-150-3p	SOX7
hsa_circ_0007990	hsa-miR-150-3p	ZNF521
hsa_circ_0007990	hsa-miR-150-3p	FAM13C
hsa_circ_0007990	hsa-miR-150-3p	CCDC59
hsa_circ_0007990	hsa-miR-150-3p	SLC35D3
hsa_circ_0007990	hsa-miR-150-3p	FARP1
hsa_circ_0007990	hsa-miR-150-3p	STX16
hsa_circ_0007990	hsa-miR-150-3p	TNRC18
hsa_circ_0007990	hsa-miR-150-3p	UBP1
hsa_circ_0007990	hsa-miR-150-3p	SLC5A3
hsa_circ_0007990	hsa-miR-150-3p	C17orf100
hsa_circ_0007990	hsa-miR-150-3p	TMEM183A
hsa_circ_0007990	hsa-miR-150-3p	MDH1
hsa_circ_0007990	hsa-miR-150-3p	LTBP2
hsa_circ_0007990	hsa-miR-150-3p	CYTH3
hsa_circ_0007990	hsa-miR-150-3p	STXBP1
hsa_circ_0007990	hsa-miR-150-3p	AMMECR1
hsa_circ_0007990	hsa-miR-150-3p	FBXW11
hsa_circ_0007990	hsa-miR-150-3p	UBE2D1
hsa_circ_0007990	hsa-miR-150-3p	MECP2
hsa_circ_0007990	hsa-miR-150-3p	SUCLA2
hsa_circ_0007990	hsa-miR-150-3p	TNPO1
hsa_circ_0007990	hsa-miR-150-3p	NCALD
hsa_circ_0007990	hsa-miR-150-3p	REST
hsa_circ_0007990	hsa-miR-150-3p	C7orf71
hsa_circ_0007990	hsa-miR-150-3p	CLDN8
hsa_circ_0007990	hsa-miR-150-3p	CAPRIN1
hsa_circ_0007990	hsa-miR-150-3p	B4GALNT2
hsa_circ_0007990	hsa-miR-150-3p	KLHL4
hsa_circ_0007990	hsa-miR-150-3p	ENPP5
hsa_circ_0007990	hsa-miR-150-3p	CCDC93
hsa_circ_0007990	hsa-miR-150-3p	TNRC6B
hsa_circ_0007990	hsa-miR-150-3p	IKZF2
hsa_circ_0007990	hsa-miR-150-3p	HS3ST5
hsa_circ_0007990	hsa-miR-150-3p	BCL9L
hsa_circ_0007990	hsa-miR-150-3p	TMEM209
hsa_circ_0007990	hsa-miR-150-3p	BAHD1
hsa_circ_0007990	hsa-miR-150-3p	HOXC13
hsa_circ_0007990	hsa-miR-150-3p	RNF170
hsa_circ_0007990	hsa-miR-150-3p	NEK7
hsa_circ_0007990	hsa-miR-150-3p	SEMA3A
hsa_circ_0007990	hsa-miR-150-3p	ANKS1A
hsa_circ_0007990	hsa-miR-150-3p	TBC1D30
hsa_circ_0007990	hsa-miR-150-3p	MMAA
hsa_circ_0007990	hsa-miR-150-3p	RASGEF1A
hsa_circ_0007990	hsa-miR-150-3p	PTBP3
hsa_circ_0007990	hsa-miR-150-3p	RBMS3
hsa_circ_0007990	hsa-miR-150-3p	ASAP2
hsa_circ_0007990	hsa-miR-150-3p	SRGAP1
hsa_circ_0007990	hsa-miR-150-3p	SLC20A2
hsa_circ_0007990	hsa-miR-150-3p	EME1
hsa_circ_0007990	hsa-miR-150-3p	SRSF1
hsa_circ_0007990	hsa-miR-150-3p	FBXL5
hsa_circ_0007990	hsa-miR-150-3p	ZDHHC2
hsa_circ_0007990	hsa-miR-150-3p	WASL
hsa_circ_0007990	hsa-miR-150-3p	PAPPA
hsa_circ_0007990	hsa-miR-150-3p	EMC3
hsa_circ_0007990	hsa-miR-150-3p	LRRC8C
hsa_circ_0007990	hsa-miR-150-3p	DOCK8
hsa_circ_0007990	hsa-miR-150-3p	PPP2R3A
hsa_circ_0007990	hsa-miR-150-3p	MDGA1
hsa_circ_0007990	hsa-miR-150-3p	FSD1L
hsa_circ_0007990	hsa-miR-150-3p	MIER3
hsa_circ_0007990	hsa-miR-150-3p	IL12A
hsa_circ_0007990	hsa-miR-150-3p	AFTPH
hsa_circ_0007990	hsa-miR-150-3p	GPHN
hsa_circ_0007990	hsa-miR-150-3p	SPOCK1
hsa_circ_0007990	hsa-miR-150-3p	NAA15
hsa_circ_0007990	hsa-miR-150-3p	CEBPG
hsa_circ_0007990	hsa-miR-150-3p	REEP4
hsa_circ_0007990	hsa-miR-150-3p	MAFG
hsa_circ_0007990	hsa-miR-150-3p	CD302
hsa_circ_0007990	hsa-miR-150-3p	POLR3B
hsa_circ_0007990	hsa-miR-150-3p	NAA30
hsa_circ_0007990	hsa-miR-150-3p	LY75-CD302
hsa_circ_0007990	hsa-miR-150-3p	CYP1B1
hsa_circ_0007990	hsa-miR-150-3p	SRGN
hsa_circ_0007990	hsa-miR-150-3p	DSG4
hsa_circ_0007990	hsa-miR-150-3p	CDV3
hsa_circ_0007990	hsa-miR-150-3p	PTGES3
hsa_circ_0007990	hsa-miR-150-3p	MLH1
hsa_circ_0007990	hsa-miR-150-3p	PTK2
hsa_circ_0007990	hsa-miR-150-3p	SORD
hsa_circ_0007990	hsa-miR-150-3p	USP45
hsa_circ_0007990	hsa-miR-150-3p	M1AP
hsa_circ_0007990	hsa-miR-150-3p	IFIT5
hsa_circ_0007990	hsa-miR-150-3p	MEOX2
hsa_circ_0007990	hsa-miR-150-3p	DR1
hsa_circ_0007990	hsa-miR-150-3p	LONRF1
hsa_circ_0007990	hsa-miR-150-3p	CASP2
hsa_circ_0007990	hsa-miR-150-3p	ZNF114
hsa_circ_0007990	hsa-miR-150-3p	MSANTD2
hsa_circ_0007990	hsa-miR-150-3p	PAK3
hsa_circ_0007990	hsa-miR-150-3p	KRTAP4-12
hsa_circ_0007990	hsa-miR-150-3p	HSD17B11
hsa_circ_0007990	hsa-miR-150-3p	NIPA2
hsa_circ_0007990	hsa-miR-150-3p	AP1G1
hsa_circ_0007990	hsa-miR-150-3p	FAM216A
hsa_circ_0007990	hsa-miR-150-3p	PHLDA1
hsa_circ_0007990	hsa-miR-150-3p	LRRC1
hsa_circ_0007990	hsa-miR-150-3p	RNF38
hsa_circ_0007990	hsa-miR-150-3p	SPECC1L
hsa_circ_0007990	hsa-miR-150-3p	ANO6
hsa_circ_0007990	hsa-miR-150-3p	LZIC
hsa_circ_0007990	hsa-miR-150-3p	TPR
hsa_circ_0007990	hsa-miR-150-3p	KRR1
hsa_circ_0007990	hsa-miR-150-3p	TBCD
hsa_circ_0007990	hsa-miR-150-3p	GTF3C4
hsa_circ_0007990	hsa-miR-150-3p	ATP10A
hsa_circ_0007990	hsa-miR-150-3p	ZBTB20
hsa_circ_0007990	hsa-miR-150-3p	AP3M1
hsa_circ_0007990	hsa-miR-150-3p	MAP3K5
hsa_circ_0007990	hsa-miR-150-3p	NAMPT
hsa_circ_0007990	hsa-miR-150-3p	ZNF197
hsa_circ_0007990	hsa-miR-150-3p	SH3TC2
hsa_circ_0007990	hsa-miR-150-3p	INHBA
hsa_circ_0007990	hsa-miR-150-3p	DNAJC5G
hsa_circ_0007990	hsa-miR-150-3p	TCF7
hsa_circ_0007990	hsa-miR-150-3p	ACSL6
hsa_circ_0007990	hsa-miR-150-3p	NAB1
hsa_circ_0007990	hsa-miR-150-3p	ACACA
hsa_circ_0007990	hsa-miR-150-3p	CNOT6L
hsa_circ_0007990	hsa-miR-150-3p	ZNHIT6
hsa_circ_0007990	hsa-miR-150-3p	TMEM167B
hsa_circ_0007990	hsa-miR-150-3p	COPS8
hsa_circ_0007990	hsa-miR-150-3p	TRPV3
hsa_circ_0007990	hsa-miR-150-3p	GBP3
hsa_circ_0007990	hsa-miR-150-3p	SAP130
hsa_circ_0007990	hsa-miR-150-3p	DCUN1D1
hsa_circ_0007990	hsa-miR-150-3p	BAAT
hsa_circ_0007990	hsa-miR-150-3p	SEC24D
hsa_circ_0007990	hsa-miR-150-3p	PPP4R2
hsa_circ_0007990	hsa-miR-150-3p	SERBP1
hsa_circ_0007990	hsa-miR-150-3p	TRAPPC6B
hsa_circ_0007990	hsa-miR-150-3p	ZEB2
hsa_circ_0007990	hsa-miR-150-3p	ST8SIA4
hsa_circ_0007990	hsa-miR-150-3p	PAPOLA
hsa_circ_0007990	hsa-miR-150-3p	PREX2
hsa_circ_0007990	hsa-miR-150-3p	SEMA3C
hsa_circ_0007990	hsa-miR-150-3p	UBE3A
hsa_circ_0007990	hsa-miR-150-3p	PRKG1
hsa_circ_0007990	hsa-miR-150-3p	RFK
hsa_circ_0007990	hsa-miR-150-3p	TTN
hsa_circ_0007990	hsa-miR-150-3p	PIK3C2A
hsa_circ_0007990	hsa-miR-150-3p	SLC23A1
hsa_circ_0007990	hsa-miR-150-3p	SPRY3
hsa_circ_0007990	hsa-miR-150-3p	TBL1XR1
hsa_circ_0007990	hsa-miR-150-3p	YRDC
hsa_circ_0007990	hsa-miR-150-3p	RBM11
hsa_circ_0007990	hsa-miR-150-3p	MINK1
hsa_circ_0007990	hsa-miR-150-3p	PPM1A
hsa_circ_0007990	hsa-miR-150-3p	TFCP2L1
hsa_circ_0007990	hsa-miR-150-3p	DCTN4
hsa_circ_0007990	hsa-miR-150-3p	DAZAP2
hsa_circ_0007990	hsa-miR-150-3p	MRPL14
hsa_circ_0007990	hsa-miR-150-3p	PTGER2
hsa_circ_0007990	hsa-miR-150-3p	TSGA10
hsa_circ_0007990	hsa-miR-150-3p	BICD2
hsa_circ_0007990	hsa-miR-150-3p	HBS1L
hsa_circ_0007990	hsa-miR-150-3p	PTPRB
hsa_circ_0007990	hsa-miR-150-3p	GRM5
hsa_circ_0007990	hsa-miR-150-3p	KIF5B
hsa_circ_0007990	hsa-miR-150-3p	UBQLN3
hsa_circ_0007990	hsa-miR-150-3p	IGHMBP2
hsa_circ_0007990	hsa-miR-150-3p	DGKH
hsa_circ_0007990	hsa-miR-150-3p	AGFG1
hsa_circ_0007990	hsa-miR-150-3p	EIF5
hsa_circ_0007990	hsa-miR-150-3p	PPP2R5C
hsa_circ_0007990	hsa-miR-150-3p	RUNX1
hsa_circ_0007990	hsa-miR-150-3p	SGSM3
hsa_circ_0007990	hsa-miR-150-3p	PRPF38B
hsa_circ_0007990	hsa-miR-150-3p	EGR3
hsa_circ_0007990	hsa-miR-150-3p	PARD3B
hsa_circ_0007990	hsa-miR-150-3p	IL36RN
hsa_circ_0007990	hsa-miR-150-3p	RNF19A
hsa_circ_0007990	hsa-miR-150-3p	MECOM
hsa_circ_0007990	hsa-miR-150-3p	SENP6
hsa_circ_0007990	hsa-miR-150-3p	NDN
hsa_circ_0007990	hsa-miR-150-3p	A1CF
hsa_circ_0007990	hsa-miR-150-3p	ZBTB26
hsa_circ_0007990	hsa-miR-150-3p	ST8SIA1
hsa_circ_0007990	hsa-miR-150-3p	RUNX1T1
hsa_circ_0007990	hsa-miR-150-3p	AK3
hsa_circ_0007990	hsa-miR-150-3p	YAP1
hsa_circ_0007990	hsa-miR-150-3p	CAP2
hsa_circ_0007990	hsa-miR-150-3p	AKAP12
hsa_circ_0007990	hsa-miR-150-3p	EPHA3
hsa_circ_0007990	hsa-miR-150-3p	ESYT2
hsa_circ_0007990	hsa-miR-150-3p	ST8SIA2
hsa_circ_0007990	hsa-miR-150-3p	NUBPL
hsa_circ_0007990	hsa-miR-150-3p	ITM2C
hsa_circ_0007990	hsa-miR-150-3p	HDAC8
hsa_circ_0007990	hsa-miR-150-3p	AKAP10
hsa_circ_0007990	hsa-miR-150-3p	PATZ1
hsa_circ_0007990	hsa-miR-150-3p	TMX1
hsa_circ_0007990	hsa-miR-150-3p	ELAVL4
hsa_circ_0007990	hsa-miR-18a-5p	NEDD9
hsa_circ_0007990	hsa-miR-18a-5p	TMEM170B
hsa_circ_0007990	hsa-miR-18a-5p	RAB9A
hsa_circ_0007990	hsa-miR-18a-5p	RORA
hsa_circ_0007990	hsa-miR-18a-5p	HEATR5A
hsa_circ_0007990	hsa-miR-18a-5p	ERI1
hsa_circ_0007990	hsa-miR-18a-5p	FAM3C
hsa_circ_0007990	hsa-miR-18a-5p	KCNA1
hsa_circ_0007990	hsa-miR-18a-5p	MAP7D1
hsa_circ_0007990	hsa-miR-18a-5p	DIRAS2
hsa_circ_0007990	hsa-miR-18a-5p	ESR1
hsa_circ_0007990	hsa-miR-18a-5p	F3
hsa_circ_0007990	hsa-miR-18a-5p	HMGCS1
hsa_circ_0007990	hsa-miR-18a-5p	ZNF367
hsa_circ_0007990	hsa-miR-18a-5p	PTP4A3
hsa_circ_0007990	hsa-miR-18a-5p	KCNH7
hsa_circ_0007990	hsa-miR-18a-5p	CDK19
hsa_circ_0007990	hsa-miR-18a-5p	PHF19
hsa_circ_0007990	hsa-miR-18a-5p	XYLT2
hsa_circ_0007990	hsa-miR-18a-5p	HMBOX1
hsa_circ_0007990	hsa-miR-18a-5p	CCND2
hsa_circ_0007990	hsa-miR-18a-5p	VMA21
hsa_circ_0007990	hsa-miR-18a-5p	TRAPPC8
hsa_circ_0007990	hsa-miR-18a-5p	SH3BP4
hsa_circ_0007990	hsa-miR-18a-5p	IRF2
hsa_circ_0007990	hsa-miR-18a-5p	HIF1A
hsa_circ_0007990	hsa-miR-18a-5p	ZFP36L1
hsa_circ_0007990	hsa-miR-18a-5p	GMPR
hsa_circ_0007990	hsa-miR-18a-5p	PARD6B
hsa_circ_0007990	hsa-miR-18a-5p	DAAM2
hsa_circ_0007990	hsa-miR-18a-5p	ZBTB47
hsa_circ_0007990	hsa-miR-18a-5p	BTG3
hsa_circ_0007990	hsa-miR-18a-5p	SOCS5
hsa_circ_0007990	hsa-miR-18a-5p	GCLC
hsa_circ_0007990	hsa-miR-18a-5p	TBPL1
hsa_circ_0007990	hsa-miR-18a-5p	ASXL2
hsa_circ_0007990	hsa-miR-18a-5p	NAA50
hsa_circ_0007990	hsa-miR-18a-5p	UBTD2
hsa_circ_0007990	hsa-miR-18a-5p	SMAD2
hsa_circ_0007990	hsa-miR-18a-5p	KPNA6
hsa_circ_0007990	hsa-miR-18a-5p	RAB5C
hsa_circ_0007990	hsa-miR-18a-5p	GIGYF1
hsa_circ_0007990	hsa-miR-18a-5p	PDE4D
hsa_circ_0007990	hsa-miR-18a-5p	MAPK4
hsa_circ_0007990	hsa-miR-18a-5p	KLHL20
hsa_circ_0007990	hsa-miR-18a-5p	STAM2
hsa_circ_0007990	hsa-miR-18a-5p	SMAP2
hsa_circ_0007990	hsa-miR-18a-5p	ETV6
hsa_circ_0007990	hsa-miR-18a-5p	RBBP8
hsa_circ_0007990	hsa-miR-18a-5p	LAT
hsa_circ_0007990	hsa-miR-18a-5p	NR1H2
hsa_circ_0007990	hsa-miR-18a-5p	FCHSD2
hsa_circ_0007990	hsa-miR-18a-5p	ZCCHC3
hsa_circ_0007990	hsa-miR-18a-5p	ZFP62
hsa_circ_0007990	hsa-miR-18a-5p	HSF5
hsa_circ_0007990	hsa-miR-18a-5p	ADD3
hsa_circ_0007990	hsa-miR-18a-5p	RABGAP1
hsa_circ_0007990	hsa-miR-18a-5p	TMEM248
hsa_circ_0007990	hsa-miR-18a-5p	FRS2
hsa_circ_0007990	hsa-miR-18a-5p	CRIM1
hsa_circ_0007990	hsa-miR-18a-5p	AEBP2
hsa_circ_0007990	hsa-miR-18a-5p	RNF145
hsa_circ_0007990	hsa-miR-18a-5p	TNFAIP3
hsa_circ_0007990	hsa-miR-18a-5p	SIX3
hsa_circ_0007990	hsa-miR-18a-5p	OLFML2B
hsa_circ_0007990	hsa-miR-18a-5p	MYLK
hsa_circ_0007990	hsa-miR-18a-5p	PTGFRN
hsa_circ_0007990	hsa-miR-18a-5p	ZBTB4
hsa_circ_0007990	hsa-miR-18a-5p	MBOAT2
hsa_circ_0007990	hsa-miR-18a-5p	SUCO
hsa_circ_0007990	hsa-miR-18a-5p	UBE2Z
hsa_circ_0007990	hsa-miR-18a-5p	CHRM2
hsa_circ_0007990	hsa-miR-18a-5p	LSM14B
hsa_circ_0007990	hsa-miR-18a-5p	KCNJ2
hsa_circ_0007990	hsa-miR-18a-5p	NEDD4
hsa_circ_0007990	hsa-miR-18a-5p	LIF
hsa_circ_0007990	hsa-miR-18a-5p	KDM5B
hsa_circ_0007990	hsa-miR-18a-5p	BRWD3
hsa_circ_0007990	hsa-miR-18a-5p	TRIB2
hsa_circ_0007990	hsa-miR-18a-5p	VAT1L
hsa_circ_0007990	hsa-miR-18a-5p	FRYL
hsa_circ_0007990	hsa-miR-18a-5p	FOXH1
hsa_circ_0007990	hsa-miR-18a-5p	BHLHE22
hsa_circ_0007990	hsa-miR-18a-5p	GTF2A1
hsa_circ_0007990	hsa-miR-18a-5p	PRDM6
hsa_circ_0007990	hsa-miR-18a-5p	SORBS2
hsa_circ_0007990	hsa-miR-18a-5p	PHF2
hsa_circ_0007990	hsa-miR-18a-5p	TRPC4
hsa_circ_0007990	hsa-miR-18a-5p	HCFC2
hsa_circ_0007990	hsa-miR-18a-5p	TRIOBP
hsa_circ_0007990	hsa-miR-18a-5p	XYLT1
hsa_circ_0007990	hsa-miR-18a-5p	TLL2
hsa_circ_0007990	hsa-miR-18a-5p	THBS1
hsa_circ_0007990	hsa-miR-18a-5p	CADM2
hsa_circ_0007990	hsa-miR-18a-5p	FER
hsa_circ_0007990	hsa-miR-18a-5p	THBD
hsa_circ_0007990	hsa-miR-18a-5p	ENC1
hsa_circ_0007990	hsa-miR-18a-5p	RUNX1
hsa_circ_0007990	hsa-miR-18a-5p	DIP2C
hsa_circ_0007990	hsa-miR-18a-5p	NR3C1
hsa_circ_0007990	hsa-miR-18a-5p	TAOK1
hsa_circ_0007990	hsa-miR-18a-5p	NACC1
hsa_circ_0007990	hsa-miR-18a-5p	ZCCHC24
hsa_circ_0007990	hsa-miR-18a-5p	PSD3
hsa_circ_0007990	hsa-miR-18a-5p	TRIM2
hsa_circ_0007990	hsa-miR-18a-5p	C5orf30
hsa_circ_0007990	hsa-miR-18a-5p	CTDSPL
hsa_circ_0007990	hsa-miR-18a-5p	ZNF704
hsa_circ_0007990	hsa-miR-18a-5p	RASA2
hsa_circ_0007990	hsa-miR-18a-5p	IGF1
hsa_circ_0007990	hsa-miR-18a-5p	BEND3
hsa_circ_0007990	hsa-miR-18a-5p	CAMKK2
hsa_circ_0007990	hsa-miR-18a-5p	KDM2A
hsa_circ_0007990	hsa-miR-18a-5p	TEX2
hsa_circ_0007990	hsa-miR-18a-5p	EXPH5
hsa_circ_0007990	hsa-miR-18a-5p	TNRC6B
hsa_circ_0007990	hsa-miR-18a-5p	MBNL1
hsa_circ_0007990	hsa-miR-18a-5p	NCOA1
hsa_circ_0007990	hsa-miR-18a-5p	ATXN2L
hsa_circ_0007990	hsa-miR-18a-5p	YPEL5
hsa_circ_0007990	hsa-miR-18a-5p	INO80D
hsa_circ_0007990	hsa-miR-18a-5p	USP24
hsa_circ_0007990	hsa-miR-18a-5p	DUSP16
hsa_circ_0007990	hsa-miR-18a-5p	ATXN1L
hsa_circ_0007990	hsa-miR-18a-5p	C1orf21
hsa_circ_0007990	hsa-miR-18a-5p	RCOR1
hsa_circ_0007990	hsa-miR-18a-5p	DOCK4
hsa_circ_0007990	hsa-miR-18a-5p	ATM
hsa_circ_0007990	hsa-miR-18a-5p	LPP
hsa_circ_0007990	hsa-miR-18a-5p	ATXN1
hsa_circ_0007990	hsa-miR-18a-5p	ATP8A1
hsa_circ_0007990	hsa-miR-18a-5p	ZC3H12C
hsa_circ_0007990	hsa-miR-18a-5p	UBE2G1
hsa_circ_0007990	hsa-miR-18a-5p	NACC2
hsa_circ_0007990	hsa-miR-18a-5p	ANKRD13C
hsa_circ_0007990	hsa-miR-18a-5p	CEP85L
hsa_circ_0007990	hsa-miR-18a-5p	ANKRD50
hsa_circ_0007990	hsa-miR-18a-5p	PHC3
hsa_circ_0007990	hsa-miR-18a-5p	EPB41L1
hsa_circ_0007990	hsa-miR-18a-5p	EPHA7
hsa_circ_0007990	hsa-miR-18a-5p	SIM2
hsa_circ_0007990	hsa-miR-18a-5p	SLC6A6
hsa_circ_0007990	hsa-miR-18a-5p	KCTD16
hsa_circ_0007990	hsa-miR-18a-5p	SAR1A
hsa_circ_0007990	hsa-miR-18a-5p	CCDC88A
hsa_circ_0007990	hsa-miR-18a-5p	CBX5
hsa_circ_0007990	hsa-miR-18a-5p	POU2F1
hsa_circ_0007990	hsa-miR-18a-5p	SOX6
hsa_circ_0007990	hsa-miR-18a-5p	JMY
hsa_circ_0007990	hsa-miR-18a-5p	UHMK1
hsa_circ_0007990	hsa-miR-18a-5p	FGF1
hsa_circ_0007990	hsa-miR-18a-5p	PNISR
hsa_circ_0007990	hsa-miR-18a-5p	FAM136A
hsa_circ_0007990	hsa-miR-18a-5p	ADAT2
hsa_circ_0007990	hsa-miR-18a-5p	KCMF1
hsa_circ_0007990	hsa-miR-18a-5p	TENM4
hsa_circ_0007990	hsa-miR-18a-5p	ROBO2
hsa_circ_0007990	hsa-miR-18a-5p	NFAT5
hsa_circ_0007990	hsa-miR-18a-5p	NUFIP2
hsa_circ_0007990	hsa-miR-18a-5p	DICER1
hsa_circ_0007990	hsa-miR-18a-5p	ZBTB44
hsa_circ_0007990	hsa-miR-18a-5p	SMG1
hsa_circ_0007990	hsa-miR-18a-5p	SIK3
hsa_circ_0007990	hsa-miR-18a-5p	ZBTB20
hsa_circ_0007990	hsa-miR-18a-5p	CLCC1
hsa_circ_0007990	hsa-miR-18a-5p	FAM166B
hsa_circ_0007990	hsa-miR-18b-5p	FBXL3
hsa_circ_0007990	hsa-miR-18b-5p	BBX
hsa_circ_0007990	hsa-miR-18b-5p	CREBL2
hsa_circ_0007990	hsa-miR-18b-5p	TWF1
hsa_circ_0007990	hsa-miR-18b-5p	MAP3K1
hsa_circ_0007990	hsa-miR-18b-5p	HSF2
hsa_circ_0007990	hsa-miR-18b-5p	PRKACB
hsa_circ_0007990	hsa-miR-18b-5p	STK4
hsa_circ_0007990	hsa-miR-18b-5p	SLC12A6
hsa_circ_0007990	hsa-miR-18b-5p	YWHAB
