# Supplementary material for: Circular RNA hsa_circ_0007990 as a blood biomarker for unruptured intracranial aneurysm with aneurysm wall enhancement
Source: Front Immunol. 2022 Nov 17;13:1061592. doi: 10.3389/fimmu.2022.1061592 (PMC9714537; doi:10.3389/fimmu.2022.1061592)
Supplement: Supplementary file 4 [file Table_4.xlsx]

## Sheet: Sheet1
Supplementary Table 4. Targeted genes from the top ten enriched KEGG pathways were selected to construct the protein-protein interaction network.
circRNA	microRNA	gene
hsa_circ_0007990	hsa-miR-4717-5p	FLI1
hsa_circ_0007990	hsa-miR-4717-5p	ERG
hsa_circ_0007990	hsa-miR-4717-5p	VCAM1
hsa_circ_0007990	hsa-miR-4717-5p	LIMD1
hsa_circ_0007990	hsa-miR-4717-5p	EGLN1
hsa_circ_0007990	hsa-miR-4717-5p	BCL2
hsa_circ_0007990	hsa-miR-4717-5p	FYN
hsa_circ_0007990	hsa-miR-4717-5p	EFNA5
hsa_circ_0007990	hsa-miR-4717-5p	HMOX1
hsa_circ_0007990	hsa-miR-4717-5p	BNIP3
hsa_circ_0007990	hsa-miR-4717-5p	SDC2
hsa_circ_0007990	hsa-miR-4717-5p	ETS2
hsa_circ_0007990	hsa-miR-4717-5p	NKD1
hsa_circ_0007990	hsa-miR-4717-5p	DLL4
hsa_circ_0007990	hsa-miR-4717-5p	RASSF1
hsa_circ_0007990	hsa-miR-4717-5p	PLK3
hsa_circ_0007990	hsa-miR-4717-5p	TAF15
hsa_circ_0007990	hsa-miR-4717-5p	FZD4
hsa_circ_0007990	hsa-miR-4717-5p	ZEB1
hsa_circ_0007990	hsa-miR-4717-5p	PPP1R12B
hsa_circ_0007990	hsa-miR-4717-5p	TMPRSS2
hsa_circ_0007990	hsa-miR-4717-5p	MYLK2
hsa_circ_0007990	hsa-miR-4717-5p	FOXO4
hsa_circ_0007990	hsa-miR-4717-5p	WWC1
hsa_circ_0007990	hsa-miR-4717-5p	PPP1R12A
hsa_circ_0007990	hsa-miR-4717-5p	PTGER3
hsa_circ_0007990	hsa-miR-4717-5p	EPAS1
hsa_circ_0007990	hsa-miR-4717-5p	BMP8A
hsa_circ_0007990	hsa-miR-4717-5p	RXRB
hsa_circ_0007990	hsa-miR-4717-5p	FOXO1
hsa_circ_0007990	hsa-miR-4717-5p	CRKL
hsa_circ_0007990	hsa-miR-4717-5p	ELK4
hsa_circ_0007990	hsa-miR-4717-5p	PAX5
hsa_circ_0007990	hsa-miR-4717-5p	SOS2
hsa_circ_0007990	hsa-miR-4717-5p	SIX4
hsa_circ_0007990	hsa-miR-4717-5p	PLA2G2D
hsa_circ_0007990	hsa-miR-4717-5p	INHBB
hsa_circ_0007990	hsa-miR-4717-5p	RASGRF2
hsa_circ_0007990	hsa-miR-4717-5p	HIF1A
hsa_circ_0007990	hsa-miR-4717-5p	CCNG2
hsa_circ_0007990	hsa-miR-4717-5p	AFF1
hsa_circ_0007990	hsa-miR-4717-5p	PCGF2
hsa_circ_0007990	hsa-miR-4717-5p	SMAD2
hsa_circ_0007990	hsa-miR-4717-5p	ACVR2B
hsa_circ_0007990	hsa-miR-4717-5p	RAB5B
hsa_circ_0007990	hsa-miR-4717-5p	CCNT1
hsa_circ_0007990	hsa-miR-4717-5p	IL6ST
hsa_circ_0007990	hsa-miR-1275	AXIN2
hsa_circ_0007990	hsa-miR-1275	KMT2A
hsa_circ_0007990	hsa-miR-150-3p	ARHGEF2
hsa_circ_0007990	hsa-miR-150-3p	MAP2K4
hsa_circ_0007990	hsa-miR-150-3p	FYN
hsa_circ_0007990	hsa-miR-150-3p	SIX1
hsa_circ_0007990	hsa-miR-150-3p	ZFHX3
hsa_circ_0007990	hsa-miR-150-3p	PRKAA2
hsa_circ_0007990	hsa-miR-150-3p	PIK3R3
hsa_circ_0007990	hsa-miR-150-3p	BMP6
hsa_circ_0007990	hsa-miR-150-3p	KITLG
hsa_circ_0007990	hsa-miR-150-3p	CREBBP
hsa_circ_0007990	hsa-miR-150-3p	CAV2
hsa_circ_0007990	hsa-miR-150-3p	COL9A1
hsa_circ_0007990	hsa-miR-150-3p	KLF4
hsa_circ_0007990	hsa-miR-150-3p	IL1A
hsa_circ_0007990	hsa-miR-150-3p	PDGFRB
hsa_circ_0007990	hsa-miR-150-3p	SOS1
hsa_circ_0007990	hsa-miR-150-3p	IGF1
hsa_circ_0007990	hsa-miR-150-3p	FBXW11
hsa_circ_0007990	hsa-miR-150-3p	REST
hsa_circ_0007990	hsa-miR-150-3p	IL12A
hsa_circ_0007990	hsa-miR-150-3p	MLH1
hsa_circ_0007990	hsa-miR-150-3p	PTK2
hsa_circ_0007990	hsa-miR-150-3p	PAK3
hsa_circ_0007990	hsa-miR-150-3p	TPR
hsa_circ_0007990	hsa-miR-150-3p	MAP3K5
hsa_circ_0007990	hsa-miR-150-3p	INHBA
hsa_circ_0007990	hsa-miR-150-3p	TCF7
hsa_circ_0007990	hsa-miR-150-3p	PTGER2
hsa_circ_0007990	hsa-miR-150-3p	RUNX1
hsa_circ_0007990	hsa-miR-150-3p	MECOM
hsa_circ_0007990	hsa-miR-150-3p	RUNX1T1
hsa_circ_0007990	hsa-miR-150-3p	YAP1
hsa_circ_0007990	hsa-miR-18a-5p	ESR1
hsa_circ_0007990	hsa-miR-18a-5p	CCND2
hsa_circ_0007990	hsa-miR-18a-5p	HIF1A
hsa_circ_0007990	hsa-miR-18a-5p	PARD6B
hsa_circ_0007990	hsa-miR-18a-5p	SMAD2
hsa_circ_0007990	hsa-miR-18a-5p	RAB5C
hsa_circ_0007990	hsa-miR-18a-5p	ETV6
hsa_circ_0007990	hsa-miR-18a-5p	LAT
hsa_circ_0007990	hsa-miR-18a-5p	MYLK
hsa_circ_0007990	hsa-miR-18a-5p	LIF
hsa_circ_0007990	hsa-miR-18a-5p	THBS1
hsa_circ_0007990	hsa-miR-18a-5p	THBD
hsa_circ_0007990	hsa-miR-18a-5p	RUNX1
hsa_circ_0007990	hsa-miR-18a-5p	RASA2
hsa_circ_0007990	hsa-miR-18a-5p	IGF1
hsa_circ_0007990	hsa-miR-18a-5p	NCOA1
hsa_circ_0007990	hsa-miR-18a-5p	ATM
hsa_circ_0007990	hsa-miR-18a-5p	FGF1
hsa_circ_0007990	hsa-miR-18b-5p	PRKACB
hsa_circ_0007990	hsa-miR-18b-5p	STK4
hsa_circ_0007990	hsa-miR-18b-5p	YWHAB
