# Supplementary material for: Circular RNA hsa_circ_0007990 as a blood biomarker for unruptured intracranial aneurysm with aneurysm wall enhancement
Source: Front Immunol. 2022 Nov 17;13:1061592. doi: 10.3389/fimmu.2022.1061592 (PMC9714537; doi:10.3389/fimmu.2022.1061592)
Supplement: Supplementary file 5 [file Table_5.xlsx]

## Sheet: rank
Supplementary Table 5 The top ten hub genes were calculated by the MCC method in the CytoHubba plugin.
Rank	Name	Score
1	HIF1A	1366
2	ESR1	1147
3	FOXO1	931
4	IGF1	778
5	CREBBP	764
6	SMAD2	716
7	KLF4	416
8	ATM	406
9	PDGFRB	402
10	PTK2	344
11	ZEB1	321
12	CCND2	269
13	VCAM1	220
14	KITLG	193
15	SOS1	180
16	THBS1	179
17	EPAS1	138
18	FYN	107
19	YAP1	103
20	FGF1	98
21	RUNX1	95
22	CRKL	91
23	FOXO4	82
24	IL1A	80
25	KMT2A	72
26	MECOM	55
27	RUNX1T1	54
28	ETV6	47
29	LIF	45
30	PIK3R3	43
31	PRKACB	39
32	HMOX1	34
33	NCOA1	32
34	YWHAB	31
35	BCL2	30
35	AXIN2	30
37	SOS2	26
38	PAK3	22
39	CCNT1	20
40	PAX5	19
41	RASSF1	17
42	TCF7	16
43	LIMD1	14
43	ETS2	14
45	ACVR2B	13
45	EGLN1	13
47	ZFHX3	12
47	CCNG2	12
47	STK4	12
47	PRKAA2	12
51	WWC1	11
52	BNIP3	10
52	MYLK	10
54	AFF1	8
54	PPP1R12A	8
54	MLH1	8
54	INHBA	8
58	FBXW11	7
59	IL6ST	6
59	IL12A	6
59	LAT	6
59	PPP1R12B	6
59	BMP6	6
59	INHBB	6
65	NKD1	5
65	MAP3K5	5
65	TMPRSS2	5
65	THBD	5
69	ELK4	4
69	RXRB	4
69	CAV2	4
69	REST	4
73	ARHGEF2	3
73	MAP2K4	3
73	DLL4	3
73	FLI1	3
73	EFNA5	3
73	SIX1	3
73	PLK3	3
73	SDC2	3
81	FZD4	2
81	RAB5B	2
81	ERG	2
81	RASA2	2
81	COL9A1	2
81	TPR	2
81	MYLK2	2
88	PCGF2	1
88	RAB5C	1
88	PARD6B	1
88	RASGRF2	1
88	TAF15	1
88	BMP8A	1
