# Supplementary material for: Circular RNA hsa_circ_0007990 as a blood biomarker for unruptured intracranial aneurysm with aneurysm wall enhancement
Source: Front Immunol. 2022 Nov 17;13:1061592. doi: 10.3389/fimmu.2022.1061592 (PMC9714537; doi:10.3389/fimmu.2022.1061592)
Supplement: Supplementary file 6 [file Table_6.xlsx]

## Sheet: top 10 hub genes
Supplementary Table 6. The top ten hub genes in the hsa_circRNA_0007990 ceRNA network were associated with inflammation by searching the previous studies.
gene	Search terms	Search link
HIF1A	HIF1A and Inflammation	https://pubmed.ncbi.nlm.nih.gov/?term=HIF1A+and+Inflammation&sort=date&size=200
ESR1	ESR1 and Inflammation	https://pubmed.ncbi.nlm.nih.gov/?term=ESR1+and+Inflammation&sort=date&size=200
FOXO1	FOXO1 and Inflammation	https://pubmed.ncbi.nlm.nih.gov/?term=FOXO1+and+Inflammation&sort=date&size=200
IGF1	IGF1 and Inflammation	https://pubmed.ncbi.nlm.nih.gov/?term=IGF1+and+Inflammation&sort=date&size=200
CREBBP	CREBBP and Inflammation	https://pubmed.ncbi.nlm.nih.gov/?term=CREBBP+and+Inflammation&sort=date&size=200
SMAD2	SMAD2 and Inflammation	https://pubmed.ncbi.nlm.nih.gov/?term=SMAD2+and+Inflammation&sort=date&size=200
KLF4	KLF4 and Inflammation	https://pubmed.ncbi.nlm.nih.gov/?term=KLF4+and+Inflammation&sort=date&size=200
ATM	"ATM" and Inflammation	https://pubmed.ncbi.nlm.nih.gov/?term=%22ATM%22+and+Inflammation&sort=date&size=200
PDGFRB	PDGFRB and Inflammation	https://pubmed.ncbi.nlm.nih.gov/?term=PDGFRB+and+Inflammation&sort=date&size=200
PTK2	PTK2 and Inflammation	https://pubmed.ncbi.nlm.nih.gov/?term=PTK2+and+Inflammation&sort=date&size=200
